# Supplementary material for: Increased platelet activation and lower platelet-monocyte aggregates in COVID-19 patients with severe pneumonia
Source: PLoS One. 2023 Mar 8;18(3):e0282785. doi: 10.1371/journal.pone.0282785 (PMC9994685; doi:10.1371/journal.pone.0282785)
Supplement: S1 Table — (XLSX) [file pone.0282785.s004.xlsx]

## Sheet: Data
S1 table Clincial parameter of control and COVID-19 patients at admission day
Patient no.	Sex	Age (years)	BMI (kg/m2)	Hypertension	Diabetes	Dyslipidemia	Atrial fibrilation	Coronary artery disease	Chronic kidney disease	Obesity	Current smoker	Lymphocytes (103/uL)	Monocytes (103/uL)	Eosinophil (103/uL)	Basophil (103/uL)	Blood urea nitrogen (mg/dL)	Creatinine (mg/dL)	GFR (mL/m2)	Total bilirubin (mg/dL)	Direct bilirubin (mg/dL)	AST (U/L)	ALT (U/L)	LDH (U/L)	Plasma nitrite (nM)
A01	1	43	24.61	0	0	0	0	0	0	0	0	0.728	0.896	0	0	16	0.98	94	0.7	0.3	32	36	168	13.9741
A02	2	18	27	0	0	0	0	0	0	0	0	3.3312	0.5552	0.0694	0	16	0.93	90	0.3	0.2	17	10	166	10.6739
A03	2	55	30.73	0	1	1	0	0	0	1	0	1.9926	0.243	0.1458	0.0486	19	0.65	100.3	0.5	0.2	28	31	242	14.323
A04	2	61	32.89	1	1	0	0	0	0	1	0	3.6764	0.2828	0.0707	0	11	1.54	102.2	0.8	0.3	25	28	183
A05	2	34	20.2	0	0	0	0	0	0	0	0	2.0978	0.4936	0.1234	0.0617	14	0.68	114.5	0.9	0.3	28	36	151	4.54091
A06	1	36	23.71	0	0	0	0	0	0	0	0	1.7312	0.3246	0.3246	0.0541	16	0.68	122.9	0.5	0.2	29	40	124	5.97824
A07	1	45	18.04	0	0	0	0	0	0	0	0	1.5239	0.2177	0.0933	0	15	0.76	116.6	0.8	0.2	41	43	237	5.88906
A08	1	32	19.05	0	0	0	0	0	0	0	0	2.0124	0.4212	0.0468	0	13	0.82	117	0.4	0.2	26	40	183	1.59657
A09	2	25		0	0	0	0	0	0	0	0	3.3592	0.3536	0.2652	0	10	0.64	124.4	0.8	0.2	43	74	174	6.52416
A10	2	26	19.3	0	0	0	0	0	0	0	0	1.5425	0.3702	0.1234	0	8	0.63	124.2	0.2	0.1	19	14	161
A11	1	30	29	0	0	0		0	0	0	0	1.76	0.28	0.12	0.04	13	0.86	116.4	0.8	0.4	46	110	169	20.9766
A12	2	27	24.7	0	0	0	0	0	0	0	0	1.8921	0.2597	0.1113	0	10	0.57	127.5	0.3	0.1	17	17	174
A13	1	69	24.5	1	1	0	0	1	1	0	0	2.0076	0.478	0.478	0.0956	26	1.5	46.8	0.5	0.2	23	28	171	14.4414
A14	1	57	24	0	0	0	0	0	0	0	0	2.0228	0.389	0	0	11	0.78	100.2	0.6	0.2	37	75	155	20.0994
A15	1	22	25.1	1	0	0	0	0	1	0	0	1.6692	0.7062	0	0	15	1.07	98	0.5	0.2	23	30	174	7.54044
A16	2	25	18.3	0	0	0	0	0	0	0	0	3.5206	0.5463	0	0	7	0.55	130.8	0.2	0.1	31	25	222	25.7503
A17	1	26	26.67	0	0	0	0	0	0	0	0	2.8244	0.3684	0.0614	0.0614	13	0.7	120	0.6	0.2	22	21	161
A18	1	30	24.1	0	0	0	0	0	0	0	0	2.7306	0.3996	0.333	0.0666	14	1.1	89.6	0.6	0.2	21	36	134
A19	2	40	31.1	1	1	1	0	0	0	1	0	2.5812	0.3585	0.1434	0.0717	12	0.83	88.5	0.6	0.3	18	20	138	12.5455
A20	2	34	25.1	0	0	0	0	0	0	0	0	2.2052	0.4768	0.1192	0.0596	10	0.62	118	0.5	0.2	21	20	138
A21	1	23	28.7	0	0	0	0	0	0	0	0	3.589	0.679	0.194	0	11	0.99	106.9	1.2	0.3	23	29	177	7.75385
A22	2	44	24.9	0	0	0	0	0	0	0	0	3.2264	0.6104	0.1744	0.0872	10	0.59	111.8	0.9	0.3	24	15	203	6.49527
A23	2	22	22.2	0	0	0	0	0	0	0	1	3.2175	0.4125	0.0825	0	13	0.72	119.3	0.5	0.2	18	20	122	9.57356
A24	2	35	27.97	0	0	0	0	0	0	0	0	3.3117	0.4648	0.1162	0.0581	9	0.79	97.3	0.3	0.2	19	15	159
A25	1	29	22.07	0	0	0	0	0	0	0	1	2.7432	0.6858	0.0762	0	10	0.97	105.1	0.6	0.2	20	10	181
A26	2	35	27.16	0	0	0	0	0	0	0	0	2.272	0.284	0.1136	0.0568	13	0.74	105.3	0.4	0.1	18	15	163
A27	2	30	32.98	0	0	0	0	0	0	1	0	1.53	0.2975	0.0425	0.0425	9	0.82	96.3	0.4	0.2	19	16	171
A28	1	41	26.6	0	0	0	0	0	0	0	1	2.244	0.4488	0.2244	0	13	0.98	95.4	0.6	0.2	32	42	179
A29	1	18	16.36	0	0	0	0	0	0	0	1	2.4062	0.4086	0.0908	0	12	0.75	129.1	0.4	0.2	21	17	163
A30	2	29	22.38	0	0	0	0	0	0	0	0	2.9946	0.3565	0.6417	0.0713	9	0.78	103.1	0.8	0.2	14	14	131	5.86008
A31	2	39	27.17	0	0	0	0	0	0	0	0	3.0096	0.3344	0.0836	0	11	0.85	86.6	0.3	0.1	14	18	123	14.2831
A32	2	23	19.07	0	0	0	0	0	0	0	0	3.312	0.3864	0	0.0552	6	0.61	128.2	0.7	0.2	26	16	198	2.59719
B01	2	45	30.8	0	0	0	0	0	0	0	1	2.8294	0.301	0.0602	0.0602	11	0.7	105	0.4	0.2	25	30	133
B02	2	68	28.44	0	0	1	0	0	0	0	0	1.7664	0.4968	0	0	12	1.56	96.1	0.5	0.2	21	21	203	9.50005
B03	1	36	27.1	0	0	0	0	0	0	0	0	1.0471	0.1698	0.0283	0	10	0.82	106.8	1.5	0.4	27	26	197	1.41056
B04	1	26	22.51	0	0	0	0	0	0	0	1	1.3926	0.2954	0.0844	0.0422	12	0.79	123.9	0.4	0.1	25	8	183	1.72857
B05	1	41	22.03	0	0	0	0	0	0	0	1	2.907	0.459	0	0	11	0.83	109.3	0.7	0.2	21	22	189	3.10818
B06	2	54	35.9	0	0	0	0	0	0	1	0	1.3497	0.3272	0.0818	0	13	0.76	89.2	0.8	0.3	27	40	201	15.2321
B07	1	27	27.7	0	0	0	0	0	0	0	1	1.365	0.637	0.091	0	11	1.1	90.5	0.5	0.2	21	23	198	11.1693
B08	1	30	24	0	0	0	0	0	0	0	0	1.638	0.294	0.126	0.042	14	0.97	104.3	0.6	0.2	27	37	176
B09	1	27	34.7	0	0	0	0	0	0	1	0	2.46	0.6765	0.369	0	8	0.8	122.4	0.4	0.2	33	53	194	11.974
B10	1	42	24.6	0	0	0	0	0	0	0	0	1.5687	0.5229	0.1743	0	11	0.97	95.9	0.4	0.1	30	53	171	4.72756
B11	1	58	29.5	1	1	0	0	0	0	0	0	1.3078	0.6539	0.1006	0.0503	13	0.96	86.8	0.9	0.4	160	166	242
B12	2	47	25.9	0	0	0	0	0	0	0	0	1.8872	0.4044	0.7414	0.0674	14	0.85	81.9	0.7	0.2	33	16	194
B13	1	41	36.8	1	0	0	0	0	0	1	0	1.935	0.516	0.1935	0	10	0.96	97.8	0.4	0.2	24	42	151	10.3478
B14	2	66	35.5	1	1	1	0	0	0	1	0	2.0274	0.2616	0.1962	0.0654	11	0.48	102.6	0.5	0.2	26	25	243	7.80449
B15	1	40	21	0	0	0	0	0	0	0	1	4.002	0.522	0	0.087	12	0.77	113.5	0.6	0.2	15	32	146	17.4214
B16	1	36	21.3	0	0	0	0	0	0	0	1	2.6602	0.3962	0.1132	0	15	1.24	74.3	0.6	0.2	18	21	137	13.5121
B17	2	48	26.25	0	0	0	0	0	0	0	0	2.5012	0.2886	0	0.0481	9	0.87	79	0.3	0.1	37	24	264
B18	2	54	31.98	0	0	0	0	0	0	1	1	1.68	0.448	0.28	0.056	12	0.7	98.5	0.2	0.1	16	12	182	7.24944
B19	2	28	23.42	0	0	0	0	0	0	0	0	2.0054	0.4878	0.0542	0.0542	8	0.7	118.3	0.5	0.2	22	27	142
B20	2	50	19.64	0	0	0	0	0	0	0	0	2.4219	0.2484	0.1242	0.0621	8	0.67	102.8	0.6	0.2	19	8	177
B21	2	61	28.58	0	0	0	0	0	0	0	0	1.3895	0.3176	0.0397	0	15	0.86	73.1	0.6	0.2	84	99	228	8.30224
B22	2	61	21.89	0	0	0	0	0	0	0	0	1.463	0.3344	0.1254	0.0418	9	0.94	65.7	0.9	0.4	22	16	231	5.26867
B23	2	53	16.18	0	0	0	0	0	0	0	0	0.7362	0.2045	0	0	13	0.73	94.3	0.4	0.2	27	17	214
B24	2	41		0	0	0	0	0	0	0	0	1.5575	0.4005	0.356	0	11	0.84	86.6	0.3	0.1	31	23	156	4.89271
B25	2	56	31.4	0	0	0	0	0	0	1	0	2.9111	0.2708	0.2031	0.0677	10	0.58	103.4	0.6	0.2	21	31	130
B26	2	44		0	0	0	0	0	0	1	0	2.5668	0.4278	0.0713	0	9	0.83	86	0.5	0.2	13	13	166	10.9331
B27	1	41	37.04	0	0	0	0	0	0	1	0	1.563	0.3647	0.0521	0.0521	11	0.94	100.3	0.7	0.3	24	29	184	16.0094
B28	2	27	22.4	0	0	0	0	0	0	0	0	1.452	0.594	0	0	9	0.79	102.9	0.2	0.1	22	43	160	27.8753
B29	1	21	27.47	0	0	0	0	0	0	0	1	1.5036	0.6444	0	0	15	1.2	85.9	0.6	0.3	16	12	153	29.8935
B30	1	70	26.84	0	0	1	0	0	0	0	0	1.7468	0.3176	0	0	13	0.98	58.6	0.4	0.2	33	18	232	13.2161
B31	1	62	41.02	1	1	1	0	0	0	1	0	0.8688	0.0724	0	0	27	1.51	48.8	0.8	0.4	26	24	269	68.3944
B32	1	57	18.13	0	0	0	0	0	0	0	0	0.96	0.4608	0.0384	0.0384	13	1	83.2	0.6	0.3	21	17	191	16.9036
B33	1	61	23.74	0	0	0	0	0	0	0	0	1.9116	0.4956	0	0	14	0.96	85	0.5	0.2	44	41	356
B34	1	61	26.12	1	0	0	0	0	0	0	0	1.1742	0.5562	0.0618	0	11	1.19	65.5	0.6	0.3	22	28	199	10.5734
B35	2	56	20.43	0	1	0	0	0	0	0	0	0.74	0.0592	0	0	11	0.53	106.5	0.4	0.1	28	40	267	5.00076
B36	2	59	27.06	0	0	0	0	0	0	0	0	4.2237	0.4332	0.1083	0	17	0.82	78.6	0.3	0.1	28	25	292	16.2561
C01	1	69		1	1	0	0	0	1	0	0	0.5194	0.0371	0	0.0371	47	6	8.8	0.4	0.1	22	30	226
C02	1	58	35.8	1	1	1	1	0	0	1	1	0.7632	0.2968	0	0	18	0.78	99.5	0.6	0.3	33	22	330	13.5481
C03	2	70	24.3	1	1	1	0	0	0	0	0	1.2249	0.2722	0.1361	0.1361	24	1.05	53.9	0.5	0.3	26	17	471	6.80633
C04	1	37	29.1	0	0	0	0	0	0	0	1	0.994	0.5964	0	0	18	0.87	110.3	0.5	0.4	110	80	578	108.784
C05	1	43	23.9	1	0	0	0	0	0	0	0	0.6573	0.2817	0	0	11	0.91	102.9	1.2	0.7	101	106	316	13.0295
C06	1	30	46.04	1	1	0	0	0	0	1	0	0.6678	0.4452	0	0	51	2.55	32.4	0.3	0.2	33	40	351
C07	2	44	20.69	0	1	0	0	0	1	0	0	0.3033	0.2022	0	0	51	6.04	7.8	0.5	0.3	58	31	421	30.8505
C08	1	83	27.47	1	0	1	0	0	0	0	0	1.0188	0.4528	0	0	16	0.8	84.8	0.3	0.2	92	66	472	4.77709
C09	1	52	30.47	1	0	1	0	0	0	1	0	1.5712	0.7856	0	0	19	0.82	101.7	0.4	0.2	140	79	332	33.6998
C10	1	25	22.09	0	0	0	0	0	0	0	0	0.7021	0.0826	0	0	14.7	0.95	112.4	0.6	0.2	89	93	315	6.64981
C11	1	51	27.12	0	0	0	0	0	0	0	0	0.5908	0.2954	0	0	17	1.05	81.8	0.6	0.3	184	174	396	29.1488
C12	1	20	27.82	0	0	0	0	0	0	0	0	1.3965	0.441	0	0	7	0.69	125	0.5	0.2	81	133	254	49.2376
C13	1	40	38.58	0	1	0	0	0	0	1	1	1.107	0.2952	0	0	21	0.88	107.5	0.4	0.2	62	109	198	7.95883
C14	2	87	21.33	1	0	0	0	0	0	0	0	0.4794	0.2397	0	0	23	1.05	47.9	0.4	0.3	375	215	341
C15	1	32	29.86	0	0	0	0	0	0	0	0	1.2132	0.674	0	0	18	0.97	102.9	0.3	0.2	26	23	314
C16	1	57	24.33	0	1	0	0	0	0	0	0	1.0506	0.1236	0	0	13	0.87	95.8	0.6	0.4	132	55	343
C17	1	76	28.01	1	1	0	0	0	0	0	0	1.7775	0.3555	0	0	22	1.21	57.8	0.6	0.3	51	51	283	6.81858
C18	2	57	30.39	0	1	0	0	0	0	1	0	0.9367	0.1102	0	0	13	0.91	70.3	0.4	0.2	125	90	291	17.0626
C19	1	36	19.82	1	0	0	0	0	1	0	0	0.5082	0.5082	0	0	63	13.63	4.1	0.3	0.1	76	103	597	32.8309
C20	2	72	24.65	0	1	1	0	0	0	0	0	1.0575	0.47	0	0	22	0.88	65.9	0.6	0.3	27	28	607	9.74155
C21	2	42	26.69	0	0	0	0	0	0	0	0	0.3888	0.3888	0	0	14	0.64	110.4	0.3	0.2	32	39	574	9.82842
C22	2	62	40	0	1	1	0	0	0	1	0	0.7008	0.3504	0	0	16	0.71	91.6	0.6	0.4	24	26	315	13.1553
C23	2	61	27.18	0	1	0	0	0	0	0	0	1.276	0.464	0	0	21	0.71	92.2	0.2	0.2	32	22	570	29.7093
C24	2	51	22.77	0	1	0	0	0	0	0	0	0.7324	0.5493	0	0	33	1.16	54.7	<0.15	<0.088	15	6	334	61.3582
C25	2	44	33.45	0	0	0	0	0	0	0	1	0.7265	0.2906	0	0	21	0.62	110	0.3	0.1	31	24	824	55.5842
C26	1	63	20.39	0	0	0	0	0	0	1	1	0.6669	0.2717	0	0	53	1.15	67.4	0.5	0.2	39	18	371	4.11896
E1	2	27	18	0	0	0	0	0	0	0	0	1.64	0.19	0	0.04	10	0.58				21	11		42.82
E2	2	27	28.88	0	0	0	0	0	0	0	0	3.34	0.49	0.12	0.12	12	0.63				21	19		80.51
E3	2	36	19.5312	0	0	0	0	0	0	0	0	2.138	0.2838	0.118	0.033	13	0.6				12	7		18.63
E4	2	39	31.61	0	0	0	0	0	0	1	0	2.5	0.38	0.06	0.06	11	0.81				45	57		13.14
E5	2	66	23.5294	0	0	1	0	0	0	0	0	2.16	0.248	0.178	0.034	16.5	0.83				22	21		3.57
E6	2	65	22.3478	0	0	1	0	0	0	0	0	1.52	0.259	0.152	0.049	12.7	0.6				20	14		4.94
E7	1	69	26.398	0	0	0	0	0	0	0	0	1.86	0.485	0.206	0.01	17	1.06				20	30		9.37
E8	1	56	24.0346	0	0	0	0	0	0	0	0	3.38	0.353	0.092	0.042	16	0.67				24	29		6.83
E9	2	64	23.7253	0	0	0	0	0	0	0	0	2.181	0.231	0.171	0.033	13.8	0.63				19	22		5.44

## Sheet: Code
Variable	Code/intepretation
Group of patients	Group A = COVID-19 patients without pneumonia; Group B = COVID-10 patients with mild-to-moderate pneumonia; Group C = COVID-10 patients with severe pneumonia; Group E = control
Sex	Male = 1; female = 2
Underlying disease (Hypertension, diabetes, dyslipidemia, etc.)	Yes = 1; No = 0
