# Supplementary material for: Increased platelet activation and lower platelet-monocyte aggregates in COVID-19 patients with severe pneumonia
Source: PLoS One. 2023 Mar 8;18(3):e0282785. doi: 10.1371/journal.pone.0282785 (PMC9994685; doi:10.1371/journal.pone.0282785)
Supplement: S2 Table — (XLSX) [file pone.0282785.s005.xlsx]

## Sheet: Data
S2 table platelet activation and platelet-leukocyte aggregates
Patient no.	Admited day-1							Day 7							Day 10
	Baseline (%)		ADP-induced (%)		Platelet-leukocyte aggregates (%)			Baseline (%)		ADP-induced (%)		Platelet-leukocyte aggreagates (%)			Baseline (%)		ADP-induced (%)		Platelet-leukocyte aggregates (%)
	P-selectin	aGPIIb/IIIa	P-selectin	aGPIIb/IIIa	PMN	Monocyte	Lymphocyte	P-selectin	aGPIIb/IIIa	P-selectin	aGPIIb/IIIa	PMN	Monocyte	Lymphocyte	P-selectin	aGPIIb/IIIa	P-selectin	aGPIIb/IIIa	PMN	Monocyte	Lymphocyte
A01	3.7	2.4						5.1	1.2
A02	0.7	1.2			17.5	48.9	0.4	2.1	0.1			13.3	48.8	1.6	1.2	0.3			9.7	20.2	0.2
A03	1.2	0			15.7	47.2	1.1	1.5	0.1			16.4	33.5	0.3
A04	2.2	3.6			28.4	39.6	0.3	2	1.2			13.7	30.3	1.1
A05	4	13.7			14	59.1	0.5	8.5	8			38.2	92.7	3.4	7.4	24.4				45.7	1.9
A06	1.4	3.6			15.7	23.8	0.2	4.6	0.9			16.5	80.1	1.6	15.9	4.7			32.7	82.7	1.3
A07	3	4.4	41.1	67.6	7.7	28.5	1	5.7	5.1	33.1	64.8	16.8	78.6	2.1
A08	9.4	1.5	37.4	37.4	3.5	66.9	0.8	11	0.2	29.1	29.8	8.6	81.9	3.3
A09	9.9	1.4	44.9	75.4	25.8	95.9	3.9	19.7	1.6	63.5	80.9	24.7	91.7	4.9	9.6	2	47.7	74.5	30.1	91.9	3.5
A10	4.7	1.8	14	55.4	3.9	40.6	0.7	6.2	5.3	37.2	72.8	12.9	73.2	1.1	3.3	3	25.7	73.6	19.1	74	1.5
A11	5.1	1	39.3	80.3	9	34.8	1.7
A12	4.3	0.5	37.8	67.1	12.7	30.5	1.2
A13	5.5	21	34.6	85.4	7.5	60	1.2	3.9	11.8	28.3	80.9	4.2	67	1.6
A14	5	16.8	41.9	87.1	6.1	87.2	2.4	3	16.4	40.3	92	6.7	69.9	1.7	15.7	3.5	48.6	87.8	19.3	95.2	2.9
A15	14.4	21.8	70.3	91.3	9	78.2	1.9	18.1	8.4	51	89.5	18.5	96.2	3.6	20	4	62.5	88.2	17.3	88	2.7
A16	11.5	4	69.2	71.9	13.2	70.2	2.7	4.6	1.7	58.1	65.1	4.1	34.8	0.7	6.6	1.1	70.3	76.9	3.6	54.1	0.7
A17	15	9.1	46.6	80.8	10.2	82.2	2.5	13	3.3	49	82.9	9.8	93.2	3.5	11.8	1.1	41.5	81.6	11.6	81.8	2.1
A18	7	10.5	40.1	80.8	5.9	37.5	1	5.9	3.2	38.6	78.3	8.3	43.8	1.2	4.1	1.3	34.1	76.1	5.1	39.4	1.2
A19	14.7	0.8	49.3	73.4	13.5	86	4.3	4.1	1.1	50	75	6.2	79.4	0.7	4.8	1	48.5	75.7	13.8	73.2	1.4
A20	6.6	0.3	28.3	31.8	13.9	86.5	3.6	13.1	18.3	65.9	82	14.1	82.3	2.9
A21	12.9	1.2	25.2	49.1	51.5	93.2	3.5	2.9	4.1	34.2	76.6	20.8	76.3	1.5
A22	11.8	17.8	43.5	91.2	13	84.3	2.5	17.1	14.4	58.6	93.7	23.1	83.3	3.9	5.1	16	47.5	94.4	10.7	72.2	1.6
A23	2.3	0.8	44.5	77.7	5.4	54	1.2	5.6	0.4	52.6	71.1	9.3	81.4	3.1
A24	3.3	2.8	34.4	71.3	15.7	68.4	1.2	3.3	0.9	30.8	64.3	8.6	61.4	1.5	2.5	2.2	31.6	57.6	13.2	62.6	1.6
A25	29.3	3.2	46.9	69.5	24.4	89.2	4.3	8.3	0.5	17.4	32.9	21.6	69	4	25.7	7.9	40.4	67.3	29.6	90.2	5
A26	7	2	56.1	82.7	15.1	62.8	2.2	7.2	2.2	52.8	81.6	12.8	64	2.8	4.4	1.7	37.9	80.2	21.5	69.7	2.4
A27	2.4	0.8	17.9	65.5	21.4	91	2.4	4.6	3.5	49	85.3	6.7	66.6	0.9
A28	4.3	0.2	17.4	21.8	24.5	61.9	15.4	5.6	1.6	27.9	56.7	8.9	71.3	1.5	6.5	0.5	26.1	43.4	11.3	83.2	1
A29	4.8	0.2	34.6	35.7	28.9	48.1	2.4	8.7	0.6	53.4	71.2	12.7	91	3.7	4.4	1.8	59.9	80.5	10.7	63.2	1.2
A30	2.1	0.8	31.8	51.9	17.1	68.7	1.3	3.5	1	29.2	43.6	10.4	65.6	1.2	2.4	0.5	34.8	61.7	8.8	54.1	0.4
A31	1.1	0.7	25.5	57.1	7.5	24.6	1.2	0.9	0.5	22.1	50.6	3.8	20.9	0.5
A32	4	0.6	30.8	83.2	34.8	63.1	1.7	25.7	1.1	33.4	40.4	15.2	72.4	2.8
B01	1	0.5			27.3	66.1	1	1.6	1.4			8.2	52.3	0.6	3.7	0.2			13.9	68.5	1.2
B02	4.7	12.8			18.9	58.8	1.1	3	8.1			31.7	85	4.1	10.7	11.2			28.6	76.6	5.9
B03	7.4	8.4	43	84.7	13.4	64.4	0.9	15.2	4.4	41.7	79.9	33.9	88.8	3	5.7	7	35.9	85.2	18.7	63.2	0.8
B04	34	45	72	85.4	6.8	65.8	0.7	7	1.1	38	61.7	14	86.6	3.8	19.9	21	70.3	84.3	18.1	84.9	3.7
B05	4.6	0.9	22	61.8	7.5	54	0.6	4.5	0.7	15.5	48.1	22.1	84.2	1.5	2	0.4	10	47.6	16.7	60.3	1.5
B06	7.6	2.1	23.2	68.4	8.9	61.7	2.4	5.3	1.7	28.7	73.6	20.9	83.9	2.7	5.8	4.5	29.6	76.3	9.2	65.8	1.1
B07	5.2	5.7	24.6	82.3	5.3	27.5	1	17.2	3.3	34.4	84.6	29.5	94.1	3.2	8.6	6.3	34.8	88.5	12.3	60	2.8
B08	14.4	6.2	46.8	70.7	18.8	88.3	7.9	11.8	0.4	42.6	55	31.6	96.6	5.6
B09	8.6	3.2	34.6	80.2	4.9	77.8	1.9	8.7	0.7	30.9	66.4	9.4	79.6	2	12	3.1	44.6	79.1	8.9	88.2	2.1
B10	17.2	7.4	53.3	76.4	13.6	88.2	4.8	21.1	1.8	56.1	68.8	22.2	97.2	6.8	20.7	9.6	66.2	83.4	9	88.9	2.3
B11	4.8	10.1	21	69.6	7.8	51.1	0.6	5.7	1.5	38.2	71.7	10.9	64.5	1.2	4.5	0.7	33	62.5	15	74.2	2.5
B12	13.8	27.3	40.8	77.1	15.5	84.2	5.8	30.3	53.7	54.6	82.9	17.3	87.8	4.8	15.7	18.6	50.6	83.1	16.4	75.1	2.6
B13	7.2	3	33.4	58.5	7	79.6	1.2	7.7	1.6	37.3	61.2	20.5	96.2	2.9	9.5	0.9	36.6	62.1	21.2	86.7	1.5
B14	9.9	8.8	47.5	90.9	17.3	85.9	3.6	17.4	1.8	59.5	90.8	22.2	85.9	5.1	5.7	2.4	45.4	91.1	10.5	54.8	1.4
B15	6.6	1.1	33	65.7	19.3	75.1	4.1	6.1	4	43.1	75.6	4.2	60.3	1.8	4.6	4.9	39	78.7	7.6	61.1	3.2
B16	2.4	0.1	13.1	44.9	8.9	27.6	0.7	5.6	0.8	21.5	50.1	10.7	58.9	1	4.3	0.8	20.2	50.4	5.7	56.7	1.8
B17	3	2.6	44	82.9	3.5	19.2	0.5	3.7	2.5	42.3	93	10.8	33.8	0.9	3.1	0.4	29.2	81.6	24.8	74.1	1
B18	3	1.8	37.7	75	8.8	61.5	1.8	4.2	0.1	26.7	59.7	29.7	94.8	2	5.8	0.6	37.2	80.2	35.4	91.1	3.7
B19	3.8	0.6	12.5	59.5	5	37.4	1	2.4	0.5	21.6	76.6	17.1	17.6	1.2	2	0.9	26.4	80.8	9.5	24.5	1.2
B20	3	0.6	24.1	68	20	94.3	1.7	1.1	0.6	32.1	77.5	5.3	36.6	0.8	1.1	0.9	26.5	69.4	2.4	31	0.3
B21	1.7	0.7	27.9	82.8	19.6	70.1	2.1	31.9	1	39.5	53.9	20.9	86.9	4.2
B22	3.1	2.5	46.2	89.7	12.5	44.1	1.3	3.5	13.2	35.9	81.7	5.2	45	1	3.5	0.7	47.4	82.6	12.5	49.6	1.7
B23	25	1	49.5	75.5	7.7	61.8	2.2	4.1	2	46.3	84.6	7.7	15	1.2	7.4	0.8	41.6	82.4	17.6	55.5	0.7
B24	5.8	6.1	51.4	95.3	16.1	72.8	1.1	5.7	6.5	40.1	88.7	16.9	72.9	2.4	4	19.1	38.9	87.2	4.5	52.7	0.9
B25	0.5	0	8.5	31.5	3.1	16.1	0.3	0.9	0.1	21.3	25.1	4.9	18.6	0.5	0.4	0.1	5	25	4	5.4	0.1
B26	3.2	2	43.8	79.5	17.2	41	1.3	6.3	1.8	37.1	66.8	30.3	71.6	1.9	4	1.1	32.8	65	13.5	31.5	0.5
B27	2.7	0.4	36.7	64.7	9.5	47.1	0.4	7.5	0.4	32.5	47.1	12.2	39.8	3.3	3.1	0.3	24	49.4	19.1	45.2	1.8
B28	9.1	0.5	24.3	33.2	21.6	80.1	3.9
B29	6.4	0.5	17.2	53.1	10.1	40.6	1.8	10	0.2	30.4	20.5	5.7	36.5	2.5
B30	12.4	7	63.9	89.7	4.4	48	1.3	5.7	1	26.6	55.4	13.3	47.6	1.9	11.3	4.4	53.1	79	23	60.3	4.4
B31	12	0.3	15.6	37.5	18.2	68.7	2.7	7.2	1.2	33.4	62.8	11.1	60.6	4.1	4.8	1.5	40.8	59.6	25.7	50	2.4
B32	9.3	1.2	30.3	70.2	5.8	33.3	1.5
B33	4.7	0.7	45.1	79.4	11	72.1	1.4	14.7	0.4	40.9	38.5	21.1	58.2	6.9
B34	3.9	1.1	38.3	78.3	8	70.4	1.1	7.9	0.2	49.2	65.2	11.9	59.2	2.2
B35	6.7	2.8	37.9	79.9	35.2	62.8	5
B36	2.8	0.3	30.4	67.8	6.9	64.5	1.5	1.9	0.2	29.6	55.2	10.3	48.6	0.7	3.8	0.4	38.8	53.3	7	58.9	0.8
C01	5.3	10.6			25.3	21.3	0.3	27.6	32.8	47	63.8	4.2	35	1.1	12.8	17.4	32.5	49.7	0.7	6.9	0.5
C02	1.4	0.9	8.3	47.7	3.3	38.4	0.3	11.4	0.2	23.6	40	17.3	77.3	4.2	3.6	2	19.3	58.6	24.1	58.2	2.6
C03	4	8.9	29.3	84	9.2	29.8	1	3	3.1	36.8	84.4	41.6	75.8	2.1	3.5	6.3	39.8	82.5	13.8	40.7	1.5
C04	8.7	2.7	60.6	80	19.4	53.8	3.2	10.8	2.2	52.8	61	21.1	59	5.3	7.2	0.8	41	39.4	21.1	66.8	4
C05	3.3	0.7	50.5	66.7	6.3	29.2	0.5	3.7	1.2	50.4	66.3	8.2	45.7	2.2	1.8	0	35.6	36.3	9.3	29.6	3
C06	12.7	1.4	64..3	61.8	5.6	39.4	1.6	16.9	2.4	67.8	77.6	19.1	51.2	8.1	0.6	6	3.3	75.5	14.7	33.8	1.1
C07	4.9	0	34.6	35.9	5.5	17.3	1.7	2.3	0.5	6.8	17.9	8.1	35.9	0	5.2	0.2	18.7	35.2	18.5	37.2	3.1
C08	7.3	0.1	32.1	39.1	20.2	78.1	3.1	4.7	0	45.3	45.9	13.1	27.1	2.2	8.3	0.7	39.1	50.3	11.6	29.2	3
C09	1.7	0.5	25.2	45.1	5.5	27	0.9	2.6	0.4	25.3	35.4	4.8	39.5	1.3	2.4	0.1	25.4	20.5	4.8	21.2	1.1
C10	3.9	0.4	15.7	55.8	23.8	39.7	2.8	1.5	0	25.3	35.4	8.3	47.1	0.9
C11	4.8	1.3	59.4	65.9	6.9	18.4	2.2	5	0.7	47.5	56	14.9	63.2	3
C12	6.2	3.8	36.6	76.8	14.5	38.3	3.1
C13	4	0	20.8	11.3	13.6	43.9	2.5	6.6	0.7	38.4	48.4	15.1	81	4.2	4.4	0.7	35.7	43.5	15.2	84	2.8
C14	2.6	0.2	16.9	27	15.5	66.4	4.7
C15	7	2.5	41	78.8	19.7	53.9	3.7
C16	4.4	0	19.5	28	9.7	48.3	2.7	2.6	0.9	43.2	54.7	8	29.3	1.4	4.9	4.1	56.9	75.3	10.1	39.8	0.9
C17	6.1	9.4	30.8	77.2	15.1	71.3	2.1	2.3	0.4	19.2	59.9	9.1	17.2	0.3	4.5	19.9	45.9	90.3	16.8	19.5	1.6
C18	12.3	1.1	52.1	73	17.4	86.9	2.6	8	2.8	68.2	69.7	20.7	69.1	3.7	23.8	0.4	53.5	46	15.4	87.7	5.5
C19	5.9	0.1	40.6	33.5	12.9	36.5	2.6	11.5	0.2	46.9	14.3	8.4	57.4	6.2
C20	4.1	0.8	37.3	45.3	6.7	33	3.9
C21	26.9	3.1	51.3	60.1	38.7	51.1	8.1	19.7	2.2	40.3	54.5	36.2	64	5.6	14.9	6.9	36.6	61.5	19.7	63.1	6.6
C22	1.8	1.6	35.5	70.3	9.2	23.7	0.8	1.6	0.2	8.8	26.7	4.5	23.8	1.6	1.3	2.8	14.7	55.2	11.6	32.6	2.7
C23	7	0.4	35.6	42.4	10.4	57.3	3.2	9.7	2.6	40.6	44.5	27.3	54	8	3.4	1.1	20.5	40.8	19.4	40.3	2.5
C24	3.6	1	52.1	69.1	17.6	19.8	1.6	4.2	1.4	42.6	69.8	35.4	39.4	5.8	2.3	1.1	10.4	30.7	13.6	24.7	0.9
C25	2.1	1.9	22.8	46.9	2.2	4.6	1.5	7.8	5.2	22.6	50.9	16.4	41.7	6.5	5.7	19.8	44	74.3	12	39	1.1
C26	5.6	0.5	20	49.2	13.1	89.1	1.4	6.9	3.9	13.3	46.9	5.4	26.6	4.6	5.4	4.5	12.3	53.4	11.7	38.7	2.2
E1	1.1	0.7	42.2	67.9	10.6	1.4	0.4
E2	2.3	1.1	36.5	65.3	8	4.2	0.2
E3	1.1	1.6	46.4	80.4	8	10	0.5
E4	1.3	4.1	47	83.4	7.7	2.2	0.4
E5	0.5	0.8	5.4	61.7	4.3	4	0
E6	1	3.4	37	82.7	7.8	23.7	0.3
E7	1.1	8.8	23.7	86.3	4.3	14.5	1.4
E8	0.3	0.7	12.5	76.8	2.4	9.3	0.3
E9	0.4	7.4	21.6	82.5	4.7	14.7	0.2
Group of patients	Group A = COVID-19 patients without pneumonia; Group B = COVID-10 patients with mild-to-moderate pneumonia; Group C = COVID-10 patients with severe pneumonia; Group E = control
