# Supplementary material for: Increased platelet activation and lower platelet-monocyte aggregates in COVID-19 patients with severe pneumonia
Source: PLoS One. 2023 Mar 8;18(3):e0282785. doi: 10.1371/journal.pone.0282785 (PMC9994685; doi:10.1371/journal.pone.0282785)
Supplement: S3 Table — (XLSX) [file pone.0282785.s006.xlsx]

## Sheet: Data
S3 table soluble inflammatory and thrombotic markers in COVID-19 patients at admission day
Patient no.	IL-6 (pg/ml)	IL-8 (pg/ml)	P-selectin (pg/ml)	PSGL-1 (pg/ml)	sCD40L (pg/ml)	tPA (pg/ml)	PAI-1 (pg/ml)	Tissue Factor (pg/ml)	Factor IX (pg/ml)	D-Dimer (ng/ml)
A01	6112.4	6316.31	7964.19	10362.1	9127.68	26690.1	25059.9	7333.11	54929	2679.01
A02	4283.96	3313.77	3578.69	8229.97	8239.91	13721	14909.9	5328.04	25227.3	1587.4
A03	6164.47	6412.07	9572.25	8743.51	8659.41	21401.4	26959.4	7076.46	43149.1	2609.86
A04
A05	5560.4	5516.65	7350.09	10986.6	10063.8	20018.4	20069.1	7273.2	39426.4	3952.71
A06	5430.87	5255.17	5604.15	9705.1	8716.33	16708.3	17827.5	6140.11	40845.4	2835.5
A07	3117.25	4531.42	5187.39	7886.42	7973.71	8983.41	12387.5	5011.63	19528.6	1503.03
A08	4906.67	3945.19	5459.64	7644.71	8253.97	12258.6	13448.1	5439.05	19469.1	2040.83
A09	5166.94	4643.05	6203.73	10404.7	10466.2	17584.6	19446.7	6155.84	30465.6	2184.24
A10	3278.24	NT	5211.51	8012.15	8819.65	9322.94	12822.2	3856.34	26285.5	1315.75
A11	4367.49	3930.14	6237.02	9611.11	9126.31	21876.7	29347.1	5328.04	59710	2249.65
A12	4283.96	3018.65	7659.67	8544	8187.27	15047.4	15869.5	5200.67	30933.8	1676.6
A13	4496.95	3115.05	4929.11	8290.63	8847.33	17539.4	15773.2	5394.34	30904.8	1830.79
A14	4747.45	4780.6	10593	8785.55	9933.83	18492.5	18931	5923.92	40212.2	2055.24
A15	4367.49	3511.22	7461.45	7264.68	9377.95	12890.6	14192.9	5132.6	22712.7	1465.94
A16	4726.33	2437.07	4186.64	7621.25	7372.07	8999.64	11441	5208.04	15659.7	1664.58
A17	4592.95	3138.3	5230.66	7953.22	8702.29	14909.7	14141.4	4994.72	22332.8	1603.14
A18	4367.49	NT	5362.68	7431.5	7421.11	11665.4	12571.2	4774.7	15796.7	1545.77
A19	5259.94	4996.67	8125.19	10168.9	10993.1	18979.4	21688.4	6591.99	62367.1	2556.29
A20	4210.49	2341.72	6041.78	7431.5	7484.08	14603.4	14120	4851.82	24721.7	1493
A21	4848.9	3655.32	6583.17	8402.62	10893.2	15490.6	15262.8	5155.64	27247.8	1884.46
A22	4446.52	3375.29	6915.63	7655.52	9145.36	17506.5	14898.2	5577.16	23753.2	1691.49
A23	4117.08	3172.59	4730.54	8686.61	7944.11	12556.9	13690.7	5109.2	28425.2	1431.46
A24	4240.33	5450.77	5156.52	8845.7	9144.01	13823.1	15319.9	4994.72	29604.7	1627.99
A25	5118.27	4841.48	8747.55	8481.38	10908.4	16085.2	16898.7	5407.25	32799.1	1808.83
A26	4195.34	3989.69	7710.07	8301.11	9447	15835.6	19246.7	4572.95	38502.3	1741.16
A27	3730.5	2526.04	6515.9	7870.82	9222.1	14450.5	13727.7	4377.4	26992.4	1452.24
A28	5747.91	3853.16	6687.52	7958.13	8970.24	14507.7	13479.5	5910.19	22188.6	1723.8
A29	4980.48	4531.42	5203.49	10373.9	10470.9	11492.1	16768.1	5820.22	20562.8	2148.34
A30	4067.98	3444.52	6610.44	8488.85	8023.17	11103.7	16045.6	5314.42	31781.2	1814.34
A31	4067.98	2380.7	4569.94	8503.67	7881.65	12727.8	14433.6	5044.88	26151.6	1646.39
A32	3928.02	2126.13	6030.85	8776.17	10260.8	12675.4	17995	4102.37	38708.4	1664.58
B01
B02	5639.26	2491.15	6561.41	8440	7729	23004.6	18733.2	5439.05	28630.7	1670.6
B03	5834.01	3566.55	5735.95	8391.12	9067.86	12305.5	14418.7	5061.23	28250	2173.1
B04	2930.89	NT	5588.75	8163.31	9606.43	9995.57	14769.7	4337.48	28413.5	1308.22
B05	3572.77	1583.09	6191.02	8248.85	9002.92	15452.7	14687.3	4561.49	29209	1558.69
B06	5182.83	3557.44	7645.5	8921.69	9849.01	25650.8	26014.5	5536.46	43896.8	1894.99
B07	5134.66	4939.63	6051.46	8653.96	9032.82	18467.4	17476.2	6120.23	26853.3	2193.1
B08	6342.3	4426.04	5636.78	8809.4	9551.44	18435.3	16877.8	6290.52	26408.4	2006.75
B09	4661.11	3821.53	5707.08	9178.52	9021.94	19681.1	18567.2	5124.84	25394.7	1879.17
B10	4394.31	3375.29	5066	9530.22	9868.09	18016.1	17680	5800.57	26314.7	2102.41
B11	4446.52	3672.59	7300.33	9221.47	8385.9	24183.7	19649.8	5622.36	33477.8	2170.86
B12	4747.45	3663.98	3371.3	7582.82	7827.33	10496.4	11920	6012.4	17695	1615.61
B13	4736.93	2748.74	6447.33	7816.09	8767.96	19783.7	18068.5	4925.03	32281.7	1868.54
B14	4557.67	3115.05	7160.14	7900.56	9543.91	14776.5	17103	5286.79	27711.2	1789.37
B15	3890.72	2688.53	7913.23	8634.74	8629.27	13630.5	15223.4	5655.38	27244.8	1561.91
B16	4394.31	3548.29	8149.26	8942.76	7340.58	18825.6	17673.1	5500.67	32718.4	1894.99
B17	6223.18	6373.02	9310.33	10827.3	9402.63	29658.3	39393.5	7030.45	69651.8	3067.38
B18	6509.63	6472.41	6611.97	10860.8	9348.11	39639.4		6903.14		3027.94
B19	4164.55	3620.31	4426.53	9641.85	7790.02	18363.6	18483.7	5044.88	33976.7	2071.89
B20	3524.01	2418.55	5326.02	8364.19	7559.26	10362	14292.1	4888.89	25435.3	1830.79
B21	5585.08	4438	6275.06	9233.23	9310.39	26227.7	20026.4	6190.64	37115	2026.31
B22	4255.02	NT	7279.3	8596.25	9184.16	16719.2	14422.2	4813.78	33362.8	1558.69
B23	4726.33	2889.51	4936.21	8860.97	9198.64	11331.9	13685.8	5093.38	33145.9	2888.05
B24	4340.18	2806.61	7641.55	9886.38	9738.98	16526.5	19632.7	4639.8	43127	1676.6
B25	5347.73	4841.48	5281.09	9232.75	7815	28053	21154.6	6190.64	36432.2	2312.76
B26	5747.91	5079.81	7419.67	10096.9	9784.91	22108.1	23184.9	6513.47	58363.1	2689.17
B27	5668.58	3813.54	3892.81	9333.23	8351.2	16889.6	17146.7	5946.53	28068.3	1910.67
B28	7251.27	5543.3	7973	10221.7	10815.9	24990.8	137694	5666.23	NT	2381.72
B29	8146.28	5643.65	6902.4	9200.65	9073.52	25019.9	20914.7	5849.21	43193.2	2251.79
B30	5470.86	3989.69	7043.69	9257.92	9138.58	23928.6	22767.3	5286.79	43543.8	1996.88
B31	4638.73	3161.24	7743.36	10287.8	10877.8	27376.9	47196.6	4888.89	262847	3771.36
B32	9273.81	3529.84	5219.51	9585.91	9084.77	18192.4	18477.1	5200.67	37224.1	1994.41
B33
B34	5396.76	4315.47	8632.04	10278.6	9571.73	28509.4	35275.1	5361.56	51957.8	2369.74
B35	5016.09	3989.69	7271.12	9097.2	10957.3	22569	17801.7	5407.25	32332.8	1873.86
B36	6759.56	6384.23	5120.34	9590.52	8603.25	29880.6	23494.1	6886.17	39409.1	2467.26
C01
C02	6357.55	4587.91	6928.82	10014.8	10369.6	23762.4	20925.2	5877.66	34429	2055.24
C03	5166.94	6008.23	8657.32	10217.3	9034.98	23395.5	22358.2	6411.01	26315	3987.92
C04	5503.42	4334.28	6256.94	9826.29	8255.13	23895.7	17990.4	5790.65	26030.9	2373.74
C05	6945.21	5474.21	6598.11	10677	8340.19	24439.1	28641.9	6574.22	40231.4	2763.71
C06	5572.79	3723.51	6408.46	9822.33	8023.17	24766.5	18591.7	6250.61	24907.9	2210.69
C07	11254.1	6873.3	13551.8	10712.8	8372.98	57630.1		5973.22	39561.6	2321.01
C08	5560.4	3334.51	6621.18	10481	10331.8	39923.8	36297.7	5933.01	32333	3438.4
C09	6428.1	3655.32	5811.85	9681.41	8288.57	25735.9	18336.4	5858.76	27245.5	1855.15
C10	4394.31	2993.64	7351.78	10288.6	10534.5	17760.8	19813	4870.47	26635.3	2644.75
C11	6295.69	4061.81	6424.17	8401.74	8020.46	27270.8	23207	5506.7	25889.1	2011.66
C12	4225.49	4232.01	4688.9	10052.4	8471.53	23925.5	18520.8	5914.78	25187.3	2139.25
C13	5050.91	4302.83	8405.83	9998.33	10274.8	34689.3	26754.2	6167.53	28544.4	2369.74
C14	6823.76	4891.06	10378.2	10418.5	11241	60067.3		5849.21	40945.1	2692.54
C15
C16
C17	6315.28	3492.4	8676.76	10052.1	10220.1	20053.5	20888.5	5215.38	32870.8	2595.72
C18	5535.33	4508.42	9718.05	10075.6	12732.9	29072.2	25650	6054.78	33731.1	2279.38
C19	5844.46	8489.67	16451.9	10434	9581.26	37322.7		5829.95	226428	2888.05
C20	5680.15	4554.18	18248.7	9700.46	10203.1	24041.8	19513	5933.01	28514.8	2583.26
C21	4683.17	3434.79	15052.9	9431.15	11788.5	23836.6	17338.2	5708.86	27340.8	2345.54
C22	8904.45	5481.98	8368.83	10133.1	8929.24	43148.9	36520.2	6831.61	33407.3	2722.65
C23	5166.94	4610.13	7680.84	10066	8995.55	41850.9	28702	6182.97	29088	2517.86
C24	7244.59	5647.29	9143.06	9976.92	9441.87	25793.5	20222.4	6167.53	30156.3	2819.77
C25	6323.04	5229.63	11509	9960.07	8130.26	32265.8	25540.2	6705.5	31614.8	3300.7
C26	5007.27	5010.72	7589.15	10319.2	9847.64	30254.7	26937.8	5470.18	34464.6	2653.37

## Sheet: Code
Variable	Code/intepretation
Group of patients	Group A = COVID-19 patients without pneumonia; Group B = COVID-10 patients with mild-to-moderate pneumonia; Group C = COVID-10 patients with severe pneumonia; Group E = control
IL-6	Interleukin-6
IL-8	Interleukin-8
PSGL-1	P-seletin glycoprotein ligand-1
sCD40L	Soluble CD40L
tPA	Tissue plasminogen activation
PAI	Plasminogen activator inhibitor
